# Supplementary material for: How perceived eWOM in visual form influences online purchase intention on social media: A research based on the SOR theory
Source: PLoS One. 2025 Jul 10;20(7):e0328093. doi: 10.1371/journal.pone.0328093 (PMC12244485; doi:10.1371/journal.pone.0328093)
Supplement: S2 File — (XLSX) [file pone.0328093.s002.xlsx]

## Sheet: Visual eWOM
INL1	INL2	INL3	INL4	INC1	INC2	INC3	INC4	INT1	INT2	ATI1	ATI2	ATI3	INU1	INU2	INU3	INA1	INA2	INA3	OPI1	OPI2	OPI3
5	5	5	5	4	4	3	5	4	4	5	5	4	5	5	5	4	4	5	5	5	5
5	5	5	5	5	4	4	4	3	3	4	4	4	5	5	5	5	5	5	5	5	5
5	5	5	5	5	4	4	4	5	5	4	5	4	5	5	5	5	5	5	5	5	5
5	5	5	5	5	4	4	4	4	4	4	4	4	5	5	5	5	5	5	5	5	5
5	5	5	5	5	4	4	4	5	5	4	5	4	5	5	5	5	5	5	5	5	5
5	5	5	5	3	4	3	4	5	5	5	5	4	5	5	5	4	4	4	5	5	4
5	5	5	5	5	4	4	4	5	5	5	5	5	5	5	5	5	5	4	4	5	5
5	5	5	5	5	4	4	4	4	4	5	5	3	5	5	5	4	5	4	4	4	5
5	5	5	5	5	4	3	4	4	4	4	3	4	5	5	5	4	5	5	4	5	4
5	5	5	5	5	4	5	5	5	5	3	3	3	5	5	5	4	5	5	4	3	4
5	5	5	5	5	5	5	5	5	5	5	5	5	5	5	5	4	5	4	4	4	4
5	5	5	5	3	3	3	3	4	4	3	3	3	5	5	5	5	5	5	3	3	3
4	4	4	4	3	4	3	4	3	4	5	5	5	4	5	5	5	5	4	5	4	5
4	4	4	4	3	3	3	4	3	3	5	5	4	4	5	5	4	5	5	5	4	5
4	4	4	4	5	4	4	4	4	4	5	5	5	5	5	5	4	5	5	5	4	5
4	4	4	4	4	4	4	5	3	5	5	5	5	5	4	5	5	4	5	5	5	5
4	4	4	4	4	4	4	4	5	4	4	5	5	5	4	5	4	5	4	5	5	5
4	4	4	4	5	4	4	4	4	4	5	5	4	5	5	5	4	5	5	5	5	5
4	4	4	4	4	4	4	4	4	4	5	5	5	5	4	5	5	4	4	5	5	5
4	4	4	4	4	4	4	4	5	5	5	5	4	4	5	5	4	5	5	5	4	5
4	4	4	4	5	4	3	4	5	5	4	5	4	4	5	5	5	4	4	5	5	4
4	4	4	4	4	4	3	4	5	5	5	4	5	5	5	5	5	5	5	4	5	5
4	4	4	4	5	4	4	5	4	4	5	4	4	5	5	5	5	4	5	4	5	5
4	4	4	4	3	3	3	3	5	4	5	4	5	5	5	5	4	4	5	4	4	4
4	4	4	4	4	3	3	4	5	4	4	3	3	5	5	5	4	5	5	4	4	4
4	4	4	4	5	4	4	4	4	5	5	5	4	5	4	5	4	4	5	4	4	4
4	4	4	4	4	4	4	4	5	5	5	4	5	5	4	5	4	4	5	4	4	4
4	4	4	4	4	4	4	4	4	4	5	5	4	4	5	5	4	4	4	4	5	4
4	4	4	4	4	3	3	4	3	3	5	4	4	5	4	5	5	5	5	3	4	5
4	4	4	4	3	3	3	3	4	4	5	4	4	3	3	5	5	4	4	3	5	5
3	3	3	3	5	4	3	3	4	4	5	5	4	5	5	5	4	5	5	5	5	5
4	4	4	4	4	3	3	4	5	5	5	4	5	5	5	5	5	5	5	5	5	5
3	3	3	3	3	4	4	4	3	4	4	5	5	5	4	5	4	5	4	5	5	5
3	3	3	3	5	5	5	5	4	3	4	5	4	4	5	5	5	4	5	5	5	4
3	3	3	3	4	3	3	3	4	3	4	3	3	5	4	5	4	4	3	3	3	3
3	3	3	3	3	4	4	4	4	3	3	4	3	5	5	5	5	3	4	3	3	3
5	5	5	5	4	3	3	4	3	3	4	3	4	4	4	4	4	4	4	5	5	5
5	5	5	5	5	5	5	5	4	5	5	5	5	4	4	4	4	5	5	5	5	5
5	5	5	5	5	4	3	4	5	5	5	4	4	4	4	4	5	4	5	5	5	5
5	5	5	5	5	4	5	4	4	4	5	4	5	5	4	4	4	4	4	5	5	5
5	5	5	5	4	4	4	4	5	5	5	5	5	4	4	4	4	4	4	5	4	4
5	5	5	5	3	3	3	4	4	4	4	4	5	4	4	4	4	4	4	5	4	4
5	5	5	5	4	4	3	3	5	5	5	5	5	4	4	4	5	5	5	4	4	5
5	5	5	5	5	4	4	5	5	5	5	5	4	5	4	4	5	5	4	4	5	4
5	5	5	5	4	3	3	4	4	4	4	4	3	4	4	4	3	4	4	4	4	3
5	5	5	5	3	3	3	4	4	4	4	5	4	4	4	4	5	5	5	4	5	3
5	5	5	5	4	3	3	3	5	5	4	4	4	4	4	4	5	4	4	3	5	5
4	4	4	4	5	3	4	4	4	5	3	4	3	5	5	4	5	5	4	5	5	5
4	4	4	4	5	5	5	5	4	4	5	4	5	5	5	4	4	4	4	5	5	5
4	4	4	4	4	4	4	4	4	5	4	5	4	4	4	4	5	4	5	5	5	5
4	4	4	4	5	4	4	4	4	5	5	4	5	5	5	4	5	5	4	5	5	5
4	4	4	4	4	4	4	4	4	4	5	5	5	5	4	4	5	4	4	5	4	5
4	4	4	4	4	3	4	4	4	4	5	4	4	4	4	4	4	5	4	5	4	5
4	4	4	4	5	4	4	3	4	5	4	4	4	5	4	4	5	5	5	4	5	5
4	4	4	4	5	4	3	4	5	5	5	4	4	4	5	4	5	4	4	4	4	5
4	4	4	4	4	4	4	4	4	4	4	4	4	5	4	4	4	4	4	4	4	5
4	4	4	4	5	4	4	3	4	5	4	4	4	5	4	4	5	5	5	4	5	5
4	4	4	4	4	4	4	4	5	5	5	4	4	5	5	4	4	4	4	4	4	4
4	4	4	4	4	3	4	4	4	3	3	3	4	5	4	4	4	4	4	4	4	4
4	4	4	4	4	4	4	4	4	4	4	4	4	4	4	4	5	4	4	4	4	4
3	3	3	3	4	5	4	4	5	5	4	5	5	4	5	4	5	5	5	5	5	5
3	3	3	3	4	3	3	4	3	4	5	3	5	4	4	4	4	4	4	5	5	5
3	3	3	3	3	3	3	4	4	4	5	4	5	5	4	4	4	5	5	4	5	5
3	3	3	3	5	5	5	5	5	5	4	4	4	4	4	4	5	4	4	3	5	5
3	3	3	3	3	3	3	3	4	4	3	3	3	5	5	4	4	3	3	3	3	3
5	5	5	5	3	3	3	3	3	3	3	3	3	4	4	3	3	3	3	4	4	4
5	5	5	5	5	4	4	4	4	5	4	5	5	4	4	3	5	5	4	4	3	3
4	4	4	4	5	4	4	3	4	4	5	4	5	3	3	3	4	5	5	4	5	5
4	4	4	4	3	4	4	4	3	3	4	3	3	4	4	3	5	4	4	4	4	4
4	4	4	4	5	4	4	4	3	3	5	4	4	3	3	3	4	4	4	4	4	4
4	4	4	4	5	5	5	5	4	4	5	4	4	4	5	3	3	3	3	4	4	4
4	4	4	4	5	3	4	4	3	4	4	3	3	4	4	3	3	3	3	4	4	4
4	4	4	4	4	4	3	4	5	5	3	4	4	4	4	3	3	4	3	3	3	3
3	3	3	3	3	3	3	3	3	3	3	4	3	4	4	3	3	4	3	3	3	3
3	3	3	3	3	3	3	3	4	4	4	4	3	4	4	3	4	4	4	3	4	3
3	3	3	3	4	3	4	3	4	4	3	4	4	4	4	3	4	3	4	5	4	5
3	3	3	3	3	3	3	4	3	4	3	5	4	3	3	3	5	3	4	4	4	5
3	3	3	3	3	3	3	3	3	3	3	3	3	4	4	3	4	3	3	3	3	3
5	5	5	4	3	4	3	3	5	5	3	3	3	5	5	5	5	5	5	5	5	5
5	4	4	4	5	4	4	4	5	4	4	4	4	4	5	5	4	4	4	5	5	5
5	5	5	4	5	4	3	3	5	5	3	4	5	5	4	5	4	5	5	5	5	4
5	4	4	4	4	4	4	5	5	5	5	5	5	5	5	5	5	5	4	5	3	4
5	4	4	4	4	4	4	5	5	5	5	5	5	5	5	5	5	5	4	5	3	4
5	4	4	4	4	4	4	4	5	5	5	5	5	5	4	5	4	4	4	5	5	4
5	4	4	4	4	4	4	4	5	5	5	5	4	5	5	5	4	4	4	5	5	4
5	4	4	4	4	4	4	5	5	5	5	5	5	5	5	5	5	5	4	5	3	4
5	5	5	4	4	4	3	4	5	5	5	4	5	5	5	5	5	5	5	4	5	5
5	4	5	5	5	5	5	4	5	5	5	5	5	5	5	5	4	4	4	4	5	5
5	5	5	4	4	4	4	4	5	4	4	5	5	5	5	5	5	5	4	4	5	5
5	4	4	4	4	4	3	4	3	3	5	5	4	5	5	5	5	5	5	4	4	4
5	5	5	4	5	5	5	5	5	5	3	3	3	5	5	5	4	3	3	4	5	4
5	5	5	4	5	5	5	5	5	5	5	5	5	5	5	5	4	3	3	4	5	4
5	5	4	5	5	4	4	5	5	5	4	4	4	4	5	5	5	4	5	4	5	4
5	4	4	4	4	4	3	4	4	4	4	5	4	5	5	5	4	5	4	4	4	4
5	5	5	4	5	5	5	5	5	5	5	5	4	4	5	5	4	5	4	4	5	4
5	5	5	4	4	4	3	4	3	3	4	5	5	5	5	5	4	3	4	4	3	3
5	4	4	4	5	5	5	5	3	3	5	5	3	5	5	5	4	5	4	3	3	5
5	4	4	4	5	4	4	5	5	5	5	5	5	5	5	5	4	4	5	3	3	4
4	5	4	4	5	4	3	5	3	3	5	4	5	4	5	5	5	4	5	5	5	5
4	4	4	3	5	4	5	5	4	4	5	4	5	5	5	5	5	5	5	5	5	5
4	4	4	3	5	4	5	5	4	4	5	4	5	5	5	5	5	5	5	5	5	5
4	4	4	3	4	3	3	4	4	5	3	3	4	5	5	5	3	3	3	5	4	4
4	3	3	3	4	4	3	3	4	4	5	4	5	4	5	5	5	4	5	5	5	4
4	4	4	5	5	4	4	5	5	5	5	5	5	5	5	5	5	5	5	4	5	5
4	4	4	3	5	4	4	4	4	4	5	5	4	4	5	5	5	4	5	4	4	5
4	4	4	5	5	5	5	5	5	5	5	5	5	5	5	5	5	5	5	4	5	5
4	4	4	5	5	4	4	5	5	5	5	5	5	5	5	5	5	5	5	4	5	5
4	4	4	5	5	4	4	5	5	5	5	4	5	5	5	5	5	5	5	4	5	5
4	5	4	4	5	4	4	4	5	3	5	5	4	3	5	5	4	4	4	4	4	4
4	4	4	3	3	3	3	3	4	4	5	4	4	5	5	5	4	4	4	4	4	4
4	4	4	3	4	3	3	4	3	3	4	5	4	3	3	5	3	4	4	4	4	4
4	5	4	4	5	3	3	4	5	5	3	3	4	5	5	5	4	4	4	4	4	4
4	4	4	3	4	4	4	4	5	5	5	4	5	5	4	5	4	4	5	4	4	4
4	5	4	4	4	4	4	5	4	5	5	5	5	4	5	5	4	5	4	4	3	4
4	4	4	3	5	4	3	4	4	4	5	5	5	4	5	5	4	4	4	4	4	4
4	5	4	4	5	4	3	3	3	3	5	5	3	5	5	5	4	5	4	3	3	5
4	4	3	4	3	3	3	4	3	4	4	4	4	4	5	5	4	3	4	3	4	4
4	4	4	3	3	3	3	3	5	5	5	5	5	5	4	5	3	3	3	3	3	4
4	4	4	3	5	4	4	4	5	5	3	4	5	5	4	5	4	5	4	3	3	3
4	5	4	4	5	3	3	3	4	4	4	3	3	5	4	5	5	4	5	3	3	3
4	3	4	4	4	4	4	5	4	5	4	5	4	4	5	5	5	4	4	3	3	3
4	4	3	4	4	3	3	3	4	4	4	3	4	4	5	5	4	3	4	3	4	3
4	5	4	4	5	5	5	5	5	5	5	5	5	5	5	5	4	5	4	3	3	3
3	3	3	4	5	4	4	5	5	5	5	5	5	5	5	5	4	5	5	3	4	4
3	4	3	3	3	3	3	4	5	3	4	5	4	5	5	5	3	3	3	3	4	3
3	3	4	3	5	5	5	5	5	5	5	5	5	5	5	5	4	5	4	3	3	3
3	4	4	4	4	4	5	4	5	5	4	5	5	5	5	5	5	4	4	5	4	5
3	4	4	4	4	4	3	4	5	5	4	5	5	4	4	5	3	4	4	5	4	4
3	4	4	4	5	3	4	4	5	4	3	4	3	5	5	5	5	5	5	4	5	5
3	4	4	4	4	4	3	4	4	3	5	5	3	4	5	5	5	5	5	4	5	5
3	4	3	3	4	4	3	4	3	5	4	5	4	5	5	5	5	4	4	4	5	5
3	4	3	3	3	3	3	3	3	3	4	4	5	5	5	5	5	4	4	4	4	4
3	3	3	4	3	3	3	4	4	4	3	4	4	5	5	5	4	3	4	4	4	4
3	4	3	3	5	5	5	5	4	4	4	5	4	5	5	5	4	5	5	4	5	4
3	4	3	3	5	4	3	4	4	4	4	5	4	5	5	5	4	5	5	4	5	4
3	3	4	3	4	3	3	4	5	5	5	5	5	5	5	5	4	3	3	3	3	3
3	3	3	4	3	3	3	4	4	4	3	4	4	5	5	5	4	3	4	3	3	3
5	5	4	5	5	4	3	3	3	3	5	5	5	5	4	4	5	5	5	5	5	5
5	4	4	4	4	3	3	3	4	4	3	4	5	4	5	4	4	4	5	5	4	4
5	5	4	5	4	4	4	4	4	4	4	5	5	5	5	4	5	5	5	5	5	4
5	4	4	4	5	4	4	4	4	4	5	4	4	4	5	4	5	5	5	5	5	4
5	5	5	4	5	4	4	5	5	5	5	4	5	5	5	4	5	5	5	4	4	5
5	5	5	4	5	4	3	4	5	5	4	4	5	4	4	4	4	4	5	4	5	4
5	4	4	4	5	4	5	5	3	3	5	4	4	4	4	4	4	5	3	4	5	4
5	4	4	4	4	3	4	4	3	3	4	3	4	4	5	4	4	4	5	4	5	4
5	4	5	5	5	5	5	4	4	5	4	5	5	4	4	4	4	4	4	4	4	4
5	5	5	4	5	4	4	4	5	5	4	4	5	4	4	4	4	4	5	4	5	4
5	4	4	4	4	3	4	4	5	3	4	4	4	4	3	4	4	3	5	4	4	4
4	4	3	4	3	3	3	4	3	3	4	3	3	3	4	4	5	4	5	5	3	5
4	5	5	5	5	4	3	5	5	5	5	5	5	5	5	4	5	4	5	5	5	5
4	5	4	4	5	3	3	4	5	5	4	4	4	4	4	4	5	5	5	5	4	5
4	5	4	4	5	4	4	4	5	5	5	4	4	5	5	4	5	4	5	5	3	5
4	5	5	5	4	3	4	4	4	4	5	4	4	4	4	4	4	5	4	5	4	5
4	5	4	4	4	3	4	4	4	4	4	4	5	5	5	4	5	5	5	5	4	4
4	5	4	4	5	4	3	4	5	5	4	5	5	5	5	4	5	5	5	5	5	3
4	4	4	3	5	4	5	4	5	5	5	4	3	4	4	4	5	5	5	4	4	5
4	4	4	3	4	4	3	3	4	3	4	5	5	4	4	4	3	4	4	4	5	5
4	4	4	3	5	4	4	4	5	4	4	3	4	5	5	4	5	5	4	4	5	5
4	4	4	3	4	4	3	3	4	3	3	3	3	4	4	4	3	4	4	4	5	5
4	5	4	4	4	4	5	4	4	4	5	5	5	5	5	4	5	3	4	4	4	4
4	3	4	4	5	4	3	4	5	5	4	5	5	4	4	4	4	5	4	4	4	4
4	4	4	3	3	3	3	4	4	4	5	4	5	5	5	4	4	4	4	4	4	4
4	3	3	3	5	4	4	4	5	5	4	5	4	4	4	4	3	4	4	4	5	4
4	5	5	5	5	4	4	5	5	5	4	4	4	5	3	4	4	5	5	4	5	4
4	5	4	4	4	3	3	4	5	3	4	4	4	3	3	4	3	3	3	4	4	4
4	4	3	4	3	3	4	3	4	3	3	4	4	4	4	4	4	3	4	4	5	4
4	3	3	3	5	4	4	5	5	5	5	5	4	5	4	4	5	5	4	4	5	4
4	4	4	3	5	3	3	4	4	5	3	4	3	5	5	4	5	3	4	4	5	4
4	4	3	4	3	3	3	4	3	3	4	4	4	4	4	4	5	4	4	4	4	4
4	4	3	4	5	3	3	4	3	4	3	3	3	4	4	4	5	4	5	4	3	4
4	4	3	4	3	3	3	4	3	3	4	4	4	4	4	4	5	4	4	4	4	4
4	4	4	3	5	4	4	4	4	4	5	4	5	5	4	4	4	5	5	4	4	4
4	4	4	3	3	4	4	5	4	4	4	4	5	4	4	4	4	4	4	4	4	4
4	4	4	3	3	4	4	4	5	4	5	4	4	5	5	4	4	4	4	4	5	4
4	3	4	4	3	3	4	4	5	5	5	4	5	5	4	4	5	5	5	4	5	4
4	4	3	4	5	4	3	4	4	4	4	4	4	4	4	4	5	4	5	4	5	4
4	4	3	4	3	3	3	4	3	3	4	5	4	4	4	4	3	3	3	4	5	3
4	4	3	4	3	3	3	3	4	3	4	3	4	4	4	4	3	4	3	3	3	5
4	5	4	4	5	3	3	4	5	5	3	3	4	5	5	4	5	5	5	3	4	5
4	4	4	5	5	4	3	4	5	5	5	4	4	4	4	4	5	4	3	3	3	5
4	5	4	4	4	3	3	4	4	4	3	3	3	5	5	4	3	3	3	3	3	4
4	5	4	4	3	3	3	4	5	5	3	3	3	5	4	4	3	4	4	3	4	4
4	4	3	4	4	3	3	3	4	4	5	4	4	4	4	4	3	3	3	3	4	4
4	3	3	3	5	4	3	4	5	5	4	4	5	5	5	4	4	5	4	3	3	3
4	4	3	4	3	3	3	4	4	5	3	3	4	4	4	4	4	3	4	3	4	3
4	4	4	3	4	4	3	4	3	3	3	3	3	5	4	4	5	4	4	3	4	3
4	4	4	3	5	4	3	4	4	4	5	4	5	5	4	4	4	5	5	3	4	3
3	4	3	3	3	3	3	4	4	4	3	3	3	4	4	4	4	4	4	5	4	5
3	4	4	4	5	5	5	5	3	3	4	3	4	4	4	4	4	4	4	5	5	5
3	4	3	3	5	5	5	5	5	3	4	4	5	4	4	4	5	5	5	5	5	4
3	4	3	3	3	3	3	4	3	4	4	4	4	4	3	4	3	3	3	5	5	3
3	4	3	3	5	4	4	3	5	5	4	3	5	4	4	4	5	5	5	4	4	5
3	4	3	3	4	4	4	4	5	5	5	5	5	4	4	4	4	4	5	4	4	4
3	4	4	4	5	4	3	4	5	5	4	5	5	5	3	4	5	5	5	4	4	4
3	4	3	3	3	3	3	4	3	3	4	4	4	4	4	4	3	3	3	4	4	4
3	4	3	3	5	4	4	5	5	5	5	5	4	5	4	4	5	5	4	4	5	4
3	4	4	4	3	3	4	4	3	3	3	4	5	5	3	4	4	5	4	4	4	3
3	3	3	4	3	3	3	4	3	3	5	5	5	4	4	4	4	4	5	3	4	5
3	4	3	3	4	4	4	4	3	3	5	4	4	4	4	4	4	4	4	3	3	3
4	3	4	4	5	4	4	4	5	4	4	4	4	4	4	3	4	4	4	5	5	5
4	4	4	3	4	3	3	4	4	4	5	4	5	4	3	3	4	5	5	5	5	4
4	4	4	3	4	3	5	4	4	4	4	4	3	4	5	3	4	5	5	5	4	4
4	5	4	4	4	4	3	5	5	3	5	5	5	4	3	3	4	4	5	5	4	3
4	4	4	3	4	4	3	4	3	3	4	5	4	4	4	3	5	4	5	4	4	5
4	4	4	3	5	3	3	4	5	3	3	4	3	3	5	3	4	4	4	4	4	4
4	4	3	4	3	3	3	3	3	3	4	5	5	3	4	3	5	4	4	4	4	4
4	4	4	3	5	4	4	4	4	3	5	5	4	4	4	3	5	4	4	4	4	4
4	3	4	4	3	4	3	3	4	4	5	5	4	3	5	3	5	3	4	4	5	4
4	4	4	5	5	5	5	5	4	4	5	5	4	4	4	3	5	4	4	4	4	4
4	5	4	4	5	4	3	4	3	5	5	4	5	4	5	3	4	4	4	3	3	3
4	4	4	3	3	3	3	3	5	3	3	4	3	4	4	3	4	4	4	3	3	3
4	4	4	3	4	3	3	4	4	4	3	4	3	3	5	3	3	3	3	3	4	3
3	3	3	4	3	4	3	3	4	3	5	5	5	3	3	3	4	4	4	4	4	5
3	4	3	3	4	4	3	4	3	3	5	5	5	4	4	3	5	5	4	4	4	5
3	3	4	3	4	4	3	3	5	5	5	5	4	4	4	3	3	3	3	4	4	4
3	4	3	3	4	4	3	4	3	3	5	5	4	3	4	3	5	5	4	4	4	4
3	4	3	3	3	3	3	3	3	3	3	3	3	4	4	3	3	3	3	4	4	4
3	4	3	3	3	3	3	3	3	3	3	3	3	4	4	3	3	3	3	4	4	4
3	4	3	3	3	3	3	3	3	3	3	3	3	4	4	3	3	3	3	4	4	4
3	4	3	3	3	3	3	3	3	3	3	3	3	4	4	3	3	3	3	4	4	4
3	4	3	3	3	3	3	3	3	3	3	3	3	4	4	3	3	3	3	4	4	4
3	4	3	3	3	3	3	3	3	3	3	3	3	4	4	3	3	3	3	4	4	4
3	4	4	4	3	3	3	4	4	3	3	3	3	3	4	3	4	3	4	4	4	3
3	4	3	3	4	3	3	3	4	3	4	3	3	3	3	3	3	3	3	3	3	3
3	3	4	3	5	4	4	4	5	5	5	5	5	4	4	3	4	3	4	3	3	3
3	3	4	3	5	4	4	4	4	4	5	4	4	3	4	3	5	5	5	3	3	3
5	5	4	4	4	4	4	5	4	4	5	5	4	5	5	5	4	4	5	5	5	5
5	5	4	4	5	5	5	5	4	4	5	5	4	5	5	5	4	4	5	5	5	5
5	4	4	5	5	5	5	5	4	5	4	5	4	5	5	5	4	5	4	5	4	4
5	5	4	4	5	4	4	4	3	3	5	4	5	4	5	5	5	4	5	4	4	5
5	4	5	4	5	4	4	5	5	5	4	4	4	5	5	5	5	5	5	4	5	5
5	5	4	4	5	4	3	3	5	5	5	5	5	5	5	5	5	5	4	4	5	5
5	5	4	4	5	5	5	5	5	5	5	5	5	5	5	5	5	5	4	4	5	5
5	4	5	4	5	5	5	5	4	5	5	5	5	5	5	5	5	4	4	4	5	5
5	5	4	4	5	4	4	4	4	4	4	4	4	4	5	5	5	5	4	4	5	4
5	4	5	4	5	4	4	4	4	5	5	5	4	4	5	5	5	5	4	4	4	4
5	5	4	4	5	4	4	5	4	5	5	5	5	5	5	5	5	5	5	4	4	4
5	5	4	4	5	4	4	5	5	5	5	5	5	5	5	5	4	5	5	4	4	4
5	5	4	4	5	4	3	5	5	3	5	4	4	5	5	5	4	4	4	3	3	4
5	5	4	4	5	4	4	5	5	5	5	5	5	5	5	5	4	5	5	3	4	4
4	4	3	3	4	3	3	3	4	3	3	3	3	3	3	5	5	4	3	5	5	5
4	3	4	3	5	4	4	4	5	5	5	5	5	5	5	5	5	5	5	5	5	5
4	3	4	3	5	4	4	4	5	5	5	5	5	5	5	5	5	5	5	5	5	5
4	5	4	5	5	5	4	4	5	4	5	4	4	5	4	5	4	5	5	5	5	5
4	3	3	4	3	4	4	4	4	4	4	5	5	5	5	5	5	3	4	5	5	4
4	4	3	3	5	3	3	4	4	4	4	4	4	4	5	5	3	3	4	5	5	3
4	5	5	4	5	4	4	5	5	5	4	5	4	5	5	5	4	4	4	4	4	4
4	5	5	4	4	4	3	4	5	5	4	5	5	5	4	5	5	4	5	4	4	4
4	5	5	4	5	4	4	4	4	5	5	5	4	4	5	5	5	5	4	4	4	4
4	3	4	3	5	4	3	4	3	3	5	5	5	5	5	5	4	4	4	4	4	4
4	5	4	5	5	4	5	5	5	5	3	3	3	5	5	5	4	5	5	4	3	4
4	5	4	5	5	4	5	5	5	5	5	5	5	5	5	5	4	5	5	4	3	4
4	5	4	5	5	4	5	5	5	5	4	4	5	5	5	5	4	5	5	4	3	4
4	3	4	3	5	4	4	5	5	4	5	5	5	5	4	5	5	5	4	3	3	4
4	3	3	4	3	3	3	3	3	4	4	3	3	5	5	5	3	3	3	3	3	3
4	4	3	3	4	3	3	3	4	4	4	4	5	3	5	5	4	4	5	3	4	3
4	5	5	4	5	4	4	5	5	5	4	5	4	5	5	5	4	4	4	4	4	4
3	4	4	3	5	4	4	4	5	4	5	4	5	5	4	5	4	5	5	5	5	5
3	4	3	4	3	3	3	4	4	4	3	5	5	5	5	5	3	4	4	5	5	4
3	4	4	3	5	4	4	4	5	5	4	5	5	5	5	5	4	5	5	4	5	5
3	4	4	3	3	3	3	4	4	3	3	4	3	4	4	5	3	4	3	4	4	4
3	4	4	3	5	4	3	4	5	5	5	5	4	4	4	5	4	4	4	4	5	4
3	4	4	3	5	4	4	4	5	5	4	5	5	5	5	5	4	5	5	4	5	5
3	3	4	4	5	4	4	4	4	4	4	4	4	4	5	5	3	3	4	3	4	3
5	4	4	5	3	3	3	3	3	3	4	4	5	4	4	4	5	5	4	5	4	4
5	5	4	4	5	5	5	5	4	4	4	5	5	4	4	4	5	4	4	5	5	4
5	5	4	4	5	4	4	4	3	3	4	4	4	5	5	4	5	5	5	4	4	4
5	5	4	4	5	4	3	4	5	5	5	3	5	4	3	4	4	3	4	4	4	4
4	4	3	3	5	4	3	4	3	3	5	4	5	4	5	4	5	5	5	5	5	5
4	3	4	3	5	4	5	4	3	3	5	4	5	5	4	4	4	4	4	5	5	5
4	4	3	3	5	5	5	5	3	3	5	4	5	4	5	4	5	5	5	5	5	5
4	5	5	4	5	4	5	4	4	5	4	4	4	4	4	4	5	5	4	5	4	5
4	3	4	3	4	5	5	4	4	5	5	4	4	5	5	4	5	5	4	5	5	5
4	3	4	3	5	4	5	4	3	4	3	3	3	5	4	4	4	4	4	5	5	5
4	3	4	3	3	3	3	4	5	4	4	4	4	4	4	4	4	3	5	4	5	5
4	3	4	3	4	3	3	3	5	5	4	4	4	4	4	4	5	4	4	4	5	5
4	4	3	3	3	3	3	3	3	3	4	4	3	4	4	4	3	3	3	4	4	4
4	3	3	4	4	3	3	3	4	5	5	3	3	4	4	4	4	4	4	4	4	4
4	4	3	3	3	3	4	3	3	3	4	3	3	4	4	4	4	4	4	4	4	4
4	3	4	3	3	4	3	4	5	3	5	5	5	5	5	4	4	4	4	4	5	4
4	3	4	3	3	4	3	4	5	3	5	5	5	5	5	4	4	4	4	4	5	4
4	4	3	3	4	3	3	3	4	3	5	4	5	3	5	4	3	4	3	3	3	3
3	4	4	3	4	3	3	3	4	4	5	5	5	5	5	4	5	5	5	5	5	5
3	4	3	4	4	3	3	3	4	4	4	3	4	4	3	4	5	5	4	5	4	5
3	3	4	4	4	3	3	3	4	4	4	5	5	5	5	4	5	5	5	5	4	4
3	3	4	4	4	3	3	3	4	5	5	4	5	4	3	4	4	3	4	5	5	3
3	4	3	4	4	4	3	4	4	4	5	5	5	5	4	4	5	4	3	4	5	4
3	4	4	3	4	3	3	4	4	3	3	4	4	4	4	4	3	3	3	4	5	4
3	4	4	3	4	3	4	3	3	3	4	5	5	3	3	4	3	4	4	3	3	3
3	4	4	3	5	3	3	4	5	5	3	3	3	5	5	4	5	4	5	3	4	3
5	4	4	5	5	4	4	4	5	5	5	5	5	4	5	3	5	5	5	4	5	5
4	5	5	4	4	4	5	4	4	5	5	5	4	4	4	3	5	4	4	5	4	5
4	5	4	5	5	4	3	4	5	5	5	5	5	4	5	3	5	5	5	4	5	5
4	3	3	4	3	3	3	4	3	3	3	3	4	4	3	3	4	4	4	4	5	4
3	4	4	3	3	4	3	4	3	3	5	5	5	4	4	3	5	4	5	5	3	4
3	4	4	3	4	4	3	4	5	5	5	5	5	4	4	3	5	5	5	4	4	4
3	4	3	4	4	3	3	3	3	3	5	4	5	4	4	3	3	3	3	3	3	3
3	4	4	3	3	3	4	4	3	3	3	4	4	4	4	3	4	3	3	3	3	3
5	3	4	4	4	3	3	3	5	5	5	5	5	5	4	5	4	4	4	5	5	4
5	4	4	3	3	4	3	3	3	3	5	5	5	4	5	5	4	4	5	4	4	3
4	5	4	3	3	3	3	4	3	3	5	4	5	5	4	5	4	4	4	4	4	4
4	5	4	3	4	3	3	3	5	5	5	3	5	5	5	5	5	4	4	4	4	4
4	5	3	4	5	3	3	3	3	3	3	4	4	5	4	5	4	4	5	4	4	4
4	5	3	4	3	3	3	4	5	5	3	4	3	5	4	5	3	3	3	4	5	4
4	5	3	4	3	3	3	3	3	3	3	3	4	5	5	5	5	4	5	3	5	5
4	5	3	4	4	3	3	3	5	3	4	4	4	4	5	5	3	4	4	3	4	4
4	5	3	4	3	3	3	3	4	4	4	3	3	5	4	5	4	4	5	3	3	3
4	5	4	3	4	4	3	4	5	5	3	5	5	5	5	5	5	5	4	5	5	5
3	5	4	4	5	3	4	5	4	4	3	4	4	5	5	5	5	4	5	5	4	5
3	4	5	4	5	4	4	5	5	5	5	5	5	5	4	5	4	3	4	4	4	3
5	4	4	3	5	4	4	5	4	4	4	5	5	5	4	4	5	3	4	5	5	5
5	4	4	3	4	4	4	5	5	5	5	4	5	3	4	4	4	4	5	4	4	4
5	4	4	3	5	3	4	4	3	3	3	4	3	4	5	4	3	3	4	4	4	3
4	5	4	3	4	4	3	5	3	4	5	5	5	3	5	4	4	3	4	5	5	5
4	5	4	3	5	4	4	5	5	5	4	5	4	5	4	4	4	4	4	5	4	5
4	5	4	3	5	5	5	5	4	4	4	5	5	5	4	4	5	3	4	5	5	5
4	5	4	3	5	4	4	3	3	3	4	4	4	5	4	4	5	4	4	4	4	4
4	5	4	3	5	3	3	4	5	5	4	4	3	4	4	4	4	5	5	3	3	5
4	5	4	3	5	4	4	5	5	5	3	3	3	4	4	4	4	5	5	3	4	3
4	5	4	3	3	3	4	4	5	5	5	4	4	4	4	3	4	4	4	4	4	4
4	5	4	3	4	4	4	5	5	5	5	4	5	3	3	3	4	4	5	4	4	4
5	5	4	3	4	3	4	3	5	5	3	3	3	4	5	5	5	4	5	4	5	4
4	5	3	3	5	3	4	5	4	4	4	3	3	3	5	5	4	4	4	3	4	3
5	3	4	3	3	3	4	3	5	5	3	3	3	5	4	5	4	4	5	3	4	3
3	4	3	5	5	4	4	5	5	5	5	5	5	5	5	5	4	5	5	4	4	4
4	3	5	3	5	4	4	4	3	3	4	4	4	5	5	5	5	5	5	5	5	5
3	4	5	3	3	3	3	4	5	5	3	4	3	5	4	5	5	5	5	5	5	5
3	5	4	3	4	3	3	3	4	4	3	5	5	4	5	5	4	5	4	4	4	4
5	4	3	3	4	3	3	4	4	4	4	4	3	4	4	4	5	4	4	5	4	5
5	4	3	3	4	3	3	4	4	4	4	4	3	4	4	4	3	4	4	4	4	3
3	5	3	4	4	4	4	4	3	4	4	4	4	4	4	4	5	5	5	3	5	3
3	5	4	3	5	3	4	4	4	4	4	4	3	4	4	3	5	5	4	5	3	3
3	5	3	3	5	5	5	5	4	4	4	4	4	5	5	5	5	5	5	5	5	5
5	5	3	5	4	3	3	4	4	5	5	5	5	5	5	5	5	4	5	5	4	5
3	5	3	3	3	3	3	4	3	3	3	4	3	5	4	5	4	4	4	4	4	4
